# Supplementary material for: Physiological Toxicity and Antioxidant Mechanism of Photoaging Microplastics on Pisum sativum L. Seedlings
Source: Toxics. 2023 Mar 4;11(3):242. doi: 10.3390/toxics11030242 (PMC10056763; doi:10.3390/toxics11030242)
Supplement: Supplementary file 1 [file toxics-11-00242-s001.zip]

Archive with 1 entries (1 files):
- toxics-2157861-supplementary.pdf
